# Supplementary material for: Evolutionary Mechanism Based Conserved Gene Expression Biclustering Module Analysis for Breast Cancer Genomics
Source: Biomedicines. 2024 Sep 12;12(9):2086. doi: 10.3390/biomedicines12092086 (PMC11428256; doi:10.3390/biomedicines12092086)
Supplement: Supplementary file 1 [file biomedicines-12-02086-s001.zip]

Archive with 1 entries (1 files):
- biomedicines-3095827-supplementary.pdf
